# Supplementary material for: Synthesizing Stakeholders Perspectives on Online Psychological Interventions to Improve the Mental Health of the Italian Population during the COVID-19 Pandemic: An Online Survey Study
Source: Int J Environ Res Public Health. 2022 Jun 8;19(12):7008. doi: 10.3390/ijerph19127008 (PMC9222987; doi:10.3390/ijerph19127008)
Supplement: Supplementary file 1 [file ijerph-19-07008-s001.zip]

Archive with 1 entries (1 files):
- ijerph-1704009-supplementary.pdf
